# Supplementary material for: Gender and Age Stratified Analyses of Nutrient and Dietary Pattern Associations with Circulating Lipid Levels Identify Novel Gender and Age-Specific Correlations
Source: Nutrients. 2018 Nov 14;10(11):1760. doi: 10.3390/nu10111760 (PMC6265871; doi:10.3390/nu10111760)
Supplement: Supplementary file 1 [file nutrients-10-01760-s001.zip]

Archive with 1 entries (1 files):
- nutrients-385435-SI.xlsx
