# Supplementary material for: Gender and Age Stratified Analyses of Nutrient and Dietary Pattern Associations with Circulating Lipid Levels Identify Novel Gender and Age-Specific Correlations
Source: Nutrients. 2018 Nov 14;10(11):1760. doi: 10.3390/nu10111760 (PMC6265871; doi:10.3390/nu10111760)
Supplement: Supplementary file 1 [file nutrients-10-01760-s001.zip › nutrients-385435-SI.xlsx]

## Sheet: Supplementary Table 1
Supplementary Data
Table S1. Principal component of nutrient intake analysis. PCs displayed explain at least 5% of variance in the data. Loading values greater than 0.15 are bolded
	PC1	PC2	PC3
Proportion of Variance	10.4703	9.33786	6.4871
Phosphorus (mg)	-0.228547	0.00433761	-0.0401756
Vitamin A,RAE (mcg)	-0.2192	-0.0353857	-0.0773348
Riboflavin(Vitamin B2) (mg)	-0.202679	-0.0385468	-0.122169
Magnesium ( mg)	-0.197528	-0.137068	0.0106688
Potassium (mg)	-0.195015	-0.110474	0.0086364
Calcium (mg)	-0.191454	0.0257904	-0.168686
Retinol (mcg)	-0.189031	0.0337605	-0.139687
Protein (gm)	-0.1874	0.0129228	0.087832
Folic Acid (mcg)	-0.182247	-0.164178	-0.0802697
Zinc (mg)	-0.181181	-0.0196797	-0.0555216
Iron (mg)	-0.171788	-0.128864	-0.0761062
Food folate (mcg)	-0.171564	-0.125251	0.047976
Thiamin (Vitamin B1) (mg)	-0.166797	-0.110609	-0.0837965
Copper (mg)	-0.165621	-0.126619	0.0322165
Vitamin B12 (mcg)	-0.163877	0.00320595	-0.0617958
Vitamin B6 (mg)	-0.163447	-0.13829	0.0152282
Folate,DFE (mcg)	-0.162765	-0.153221	-0.102724
Lutein (mcg)	-0.162084	-0.0852157	0.0909674
Fiber (gm)	-0.153168	-0.149025	0.00758476
Beta-carotene (mcg)	-0.152633	-0.0910916	0.0571136
Selenium (mcg)	-0.151241	-0.00757455	0.0900643
Vitamin E (mg)	-0.149634	-0.0644804	0.139448
Vitamin K (mcg)	-0.146458	-0.066742	0.136725
Niacin (mg)	-0.133888	-0.110094	0.0605643
SFA10:0 (gm)	-0.129597	0.202034	-0.20037
Sodium (mg)	-0.129482	0.027848	0.0664799
SFA6:0 (gm)	-0.123044	0.192978	-0.198619
SFA4:0 (gm)	-0.122868	0.191036	-0.201293
SFA8:0 (gm)	-0.119137	0.18802	-0.200233
SFA14:0 (gm)	-0.114732	0.239095	-0.186646
Alpha-carotene (mcg)	-0.113581	-0.0923611	0.0581804
Vitamin C (mg)	-0.107613	-0.125133	0.00928031
Total Saturated Fat (gm)	-0.106631	0.289974	-0.0559043
SFA16:0 (gm)	-0.103931	0.283138	0.016649
Cholesterol (mg)	-0.101549	0.130409	0.12428
SFA12:0 (gm)	-0.100915	0.17158	-0.172467
Total Fat (gm)	-0.0982052	0.245985	0.152877
Beta-crypt (mcg)	-0.086857	-0.0794038	0.0509286
Total Fat (gm)	-0.0823687	-0.093537	-0.134471
PFA18:3 (gm)	-0.0796969	0.0528286	0.185098
PFA20:5 (gm)	-0.0714484	-0.00739544	0.166214
PFA22:6 (gm)	-0.0705374	-0.00801946	0.201258
PFA22:5 (gm)	-0.0656769	-0.00827588	0.181311
SFA18:0 (gm)	-0.065166	0.273308	-0.0119256
PFA20:4 (gm)	-0.065017	0.0661068	0.206497
Total Monounsat Fat (gm)	-0.0638731	0.208274	0.1754
MFA16:1 (gm)	-0.0625026	0.202611	0.0576677
MFA18:1 (gm)	-0.0586154	0.19647	0.176795
Total Polyunsat Fat (gm)	-0.0571834	0.0501377	0.271762
PFA18:4 (gm)	-0.0510484	0.00711079	0.0991394
PFA18:2 (gm)	-0.0485594	0.0487302	0.264743
MFA20:1 (gm)	-0.0463646	0.0816931	0.232255
Lycopene (mcg)	-0.0447674	-0.0331826	0.00142286
MFA22:1 (gm)	-0.0409825	0.020212	0.112728
Theobromine (mg)	-0.0298775	0.0183016	-0.00814194
Caffeine (mg)	-0.0151774	0.0283102	-0.00611453
Alcohol (gm)	0.0162315	-0.0295414	0.0606341
Carbohydrates (gm)	0.0868009	-0.174286	-0.180518
Sugar (gm)	0.101044	-0.0795517	-0.155073

## Sheet: Supplementary Table 2
Supplementary Data
Table S2. Mean of nutrient intake across quartiles of principle components that explain at least 5% of variance in the data.
		Male																			Female
		First PC (Vitamins and Minerals)						Second PC ( SFA / MUFA)						Third PC ( MUFA / PUFA)							First PC (Vitamins and Minerals)						Second PC ( SFA / MUFA)						Third PC ( MUFA / PUFA)
Nutrients		Q1	Q2 + Q3	Q4	Q1-Q4	Proportion Change		Q1	Q2 + Q3	Q4	Q1-Q4	Proportion Change		Q1	Q2 + Q3	Q4	Q1-Q4	Proportion Change	Nutrients		Q1	Q2 + Q3	Q4	Q1-Q4	Proportion Change		Q1	Q2 + Q3	Q4	Q1-Q4	Proportion Change		Q1	Q2 + Q3	Q4	Q1-Q4	Proportion Change
Phosphorus (mg)		2272.27 ± 55.33	1870.27 ± 33.98	1431.87 ± 37.28	840.4	0.36985		1589.8 ± 54.26	1593.66 ± 35.53	1651.21 ± 34.91				1722.32 ± 52.32	1571.43 ± 34.5	1566.62 ± 37.98			Phosphorus (mg)		1687.33 ± 35.22	1375.84 ± 27.87	1057.56 ± 29.17	629.77	0.373235		1159.34 ± 29.63	1172.31 ± 21.12	1199.4 ± 26.77				1237.12 ± 31.63	1171.7 ± 21.93	1141.69 ± 28.59
Vitamin A,RAE (mcg)		1197.03 ± 74.95	636.72 ± 71.67	321.31 ± 70.55	875.72	0.731577		631.12 ± 60.07	405.3 ± 63.96	384.24 ± 62				676.97 ± 55.92	402.84 ± 63.32	325.38 ± 71.14			Vitamin A,RAE (mcg)		1009.7 ± 41.03	585.25 ± 26.49	323.03 ± 27.85	686.67	0.680073		561.19 ± 35.19	399.13 ± 23.3	384.02 ± 23.22				512.73 ± 39.39	425.39 ± 25.44	352.4 ± 29.1
Riboflavin(Vitamin B2) (mg)		3.55 ± 0.11	2.67 ± 0.08	1.89 ± 0.08	1.66	0.467606		2.4 ± 0.1	2.18 ± 0.08	2.1 ± 0.07				2.77 ± 0.09	2.13 ± 0.06	1.84 ± 0.07			Riboflavin(Vitamin B2) (mg)		2.63 ± 0.08	1.98 ± 0.05	1.42 ± 0.05	1.21	0.460076		1.82 ± 0.07	1.62 ± 0.05	1.55 ± 0.05				2.01 ± 0.08	1.6 ± 0.05	1.38 ± 0.05
Magnesium ( mg)		434.52 ± 11.7	342.87 ± 7.39	260.82 ± 8.96	173.7	0.399751		363.27 ± 11.54	289.49 ± 9.47	246.8 ± 9.86				298.95 ± 10.63	285.33 ± 7.65	302.79 ± 10.03			Magnesium ( mg)		352.62 ± 7.6	268.72 ± 5.89	203.02 ± 6.39	149.6	0.424253		278.33 ± 7.26	229.39 ± 5.81	195.49 ± 6.2				223.82 ± 6.52	226.46 ± 4.58	233.55 ± 6.4
Potassium (mg)		3649.95 ± 85.92	2952.91 ± 62.44	2182.14 ± 72.62	1467.81	0.402145		2954.8 ± 86.79	2468.57 ± 70.73	2168.8 ± 73.63				2553.11 ± 86.59	2430.72 ± 62.41	2534.72 ± 82.51			Potassium (mg)		2899.75 ± 56.09	2241.77 ± 47.23	1666.06 ± 50.35	1233.69	0.425447		2250.94 ± 60.88	1901.19 ± 45.27	1635.9 ± 54.67				1887.9 ± 61.39	1862.58 ± 42.87	1913.83 ± 56.94
Calcium (mg)		1763.59 ± 50.85	1347.87 ± 34.78	923.56 ± 34.46	840.03	0.476318		1035.31 ± 47.42	1066.09 ± 31.84	1193.27 ± 34.28				1428.19 ± 46.99	1078.12 ± 32.88	833.24 ± 34.27			Calcium (mg)		1306.08 ± 40.62	989.89 ± 28.18	691.86 ± 28.32	614.22	0.470277		779.63 ± 29.91	781.15 ± 21.55	861.79 ± 25.99				1040.23 ± 38.3	810.92 ± 26.22	615.24 ± 29.51
Retinol (mcg)		853.61 ± 62.87	494.39 ± 55.23	257.03 ± 58.51	596.58	0.698891		376.41 ± 46.22	335.62 ± 45.43	367.54 ± 41.73				592.78 ± 50.7	315.02 ± 52.64	204.77 ± 55.48			Retinol (mcg)		639.93 ± 36.61	411.63 ± 23.1	246.36 ± 24.2	393.57	0.61502		319.61 ± 26.08	291.36 ± 15.95	335.16 ± 15.04				456.66 ± 32.29	308.38 ± 20.58	197.73 ± 21.38
Protein (gm)		142.86 ± 3.5	122.66 ± 2.02	96.44 ± 2.15	46.42	0.324934		103.63 ± 3.17	106.52 ± 1.89	110.58 ± 2.03				101.53 ± 3.22	104.75 ± 2	115.07 ± 2.36			Protein (gm)		101.88 ± 1.93	86.4 ± 1.61	68.23 ± 1.66	33.65	0.330291		73.6 ± 1.79	75.13 ± 1.26	75.91 ± 1.57				69.1 ± 1.66	74.84 ± 1.2	80.05 ± 1.58
Zinc (mg)		20.43 ± 0.5	15.84 ± 0.32	11.86 ± 0.38	8.57	0.419481		13.87 ± 0.53	13.34 ± 0.35	13.38 ± 0.38				14.72 ± 0.53	13.39 ± 0.34	12.53 ± 0.41			Zinc (mg)		14.96 ± 0.34	11.68 ± 0.28	9.05 ± 0.29	5.91	0.395053		10.84 ± 0.31	9.93 ± 0.23	9.79 ± 0.27				10.95 ± 0.3	10.08 ± 0.24	9.32 ± 0.28
Iron (mg)		25.32 ± 0.56	19.02 ± 0.48	14.4 ± 0.57	10.92	0.43128		20.12 ± 0.73	16.24 ± 0.54	13.3 ± 0.56				19.27 ± 0.68	15.91 ± 0.5	14.27 ± 0.53			Iron (mg)		19.51 ± 0.48	15.18 ± 0.36	12.13 ± 0.39	7.38	0.378268		16.86 ± 0.44	13.43 ± 0.36	10.93 ± 0.35				15.07 ± 0.44	13.22 ± 0.3	12.03 ± 0.35
Food folate (mcg)		323.58 ± 10.7	246.45 ± 8.65	182.8 ± 9.22	140.78	0.43507		273.65 ± 9.8	206.52 ± 9.73	160.46 ± 9.39				195.29 ± 8.06	206.01 ± 7.67	224.12 ± 9.55			Food folate (mcg)		279.36 ± 7.43	193.06 ± 4.97	137.92 ± 5.68	141.44	0.5063		208.74 ± 6.96	161.01 ± 4.88	125.76 ± 5.61				137.55 ± 6.61	160.14 ± 3.85	174 ± 5.51
Thiamin (Vitamin B1) (mg)		2.81 ± 0.13	2.22 ± 0.08	1.68 ± 0.09	1.13	0.402135		2.22 ± 0.12	1.91 ± 0.08	1.62 ± 0.08				2.21 ± 0.11	1.85 ± 0.07	1.69 ± 0.08			Thiamin (Vitamin B1) (mg)		2.08 ± 0.07	1.66 ± 0.05	1.33 ± 0.05	0.75	0.360577		1.76 ± 0.06	1.47 ± 0.04	1.23 ± 0.04				1.63 ± 0.06	1.45 ± 0.04	1.32 ± 0.04
Copper (mg)		2.04 ± 0.12	1.5 ± 0.1	1.16 ± 0.11	0.88	0.431373		1.62 ± 0.08	1.28 ± 0.09	1.07 ± 0.08				1.36 ± 0.09	1.25 ± 0.1	1.32 ± 0.1			Copper (mg)		1.56 ± 0.05	1.21 ± 0.03	0.96 ± 0.04	0.6	0.384615		1.29 ± 0.05	1.06 ± 0.03	0.89 ± 0.03				0.97 ± 0.04	1.05 ± 0.02	1.12 ± 0.03
Vitamin B12 (mcg)		11.35 ± 0.8	7.04 ± 0.64	4.95 ± 0.7	6.4	0.563877		6.4 ± 0.55	5.65 ± 0.55	5.61 ± 0.5				7.53 ± 0.63	5.38 ± 0.62	4.95 ± 0.67			Vitamin B12 (mcg)		8.2 ± 0.57	5.48 ± 0.41	3.8 ± 0.43	4.4	0.536585		5.38 ± 0.48	4.34 ± 0.38	4.08 ± 0.41				5.16 ± 0.28	4.26 ± 0.25	4.16 ± 0.27
Vitamin B6 (mg)		3.77 ± 0.12	2.81 ± 0.07	2.4 ± 0.13	1.37	0.363395		3.28 ± 0.15	2.55 ± 0.09	2.03 ± 0.11				2.59 ± 0.12	2.54 ± 0.09	2.59 ± 0.09			Vitamin B6 (mg)		2.73 ± 0.07	2 ± 0.05	1.51 ± 0.06	1.22	0.446886		2.24 ± 0.08	1.71 ± 0.06	1.35 ± 0.06				1.78 ± 0.07	1.66 ± 0.05	1.69 ± 0.05
Lutein (mcg)		2902.32 ± 261.16	1182.71 ± 253.28	643.92 ± 258.14	2258.4	0.778136		1784.07 ± 206.08	760.43 ± 284.8	327.99 ± 279.26				574.51 ± 201.56	815.48 ± 257.96	1205.93 ± 259			Lutein (mcg)		3597.47 ± 253.62	1536.55 ± 194.72	886.19 ± 189.73	2711.28	0.753663		1957.7 ± 192.67	1063.16 ± 131.59	795.41 ± 151.8				662.85 ± 166.28	1117.97 ± 108.26	1548.6 ± 153.49
Beta-carotene (mcg)		3720.64 ± 426.66	1515.97 ± 464.66	681 ± 437.78	3039.64	0.816967		2696.14 ± 375.23	740.46 ± 503.99	188.14 ± 497.31				876.19 ± 230.09	922.2 ± 410.96	1315.87 ± 461.62			Beta-carotene (mcg)		4092.19 ± 245.28	1902.89 ± 174.44	865.26 ± 171.27	3226.93	0.788558		2622.38 ± 236.25	1199.08 ± 156.96	573.17 ± 162.58				637.96 ± 195.03	1289.23 ± 115.52	1718.94 ± 170.81
Selenium (mcg)		192.6 ± 5.1	163.38 ± 2.94	127.79 ± 3.18	64.81	0.336501		140.31 ± 4.5	141.6 ± 2.38	144.61 ± 3.03				131.87 ± 4.56	140.12 ± 2.64	154.04 ± 2.96			Selenium (mcg)		135.41 ± 3.47	117.5 ± 2.85	92.95 ± 2.91	42.46	0.313566		102.14 ± 2.99	103.7 ± 2.1	99.58 ± 2.49				90.85 ± 2.48	102.11 ± 1.66	111.04 ± 2.28
Vitamin E (mg)		11.8 ± 0.46	9.07 ± 0.31	6.79 ± 0.4	5.01	0.424576		9.27 ± 0.57	7.69 ± 0.41	6.53 ± 0.46				6.12 ± 0.39	7.5 ± 0.27	9.42 ± 0.36			Vitamin E (mg)		10.73 ± 0.39	7.81 ± 0.27	6 ± 0.3	4.73	0.44082		8.1 ± 0.35	6.67 ± 0.26	5.9 ± 0.28				4.99 ± 0.27	6.52 ± 0.22	8.27 ± 0.22
Vitamin K (mcg)		176.76 ± 17.37	79.25 ± 27.7	48.1 ± 26.86	128.66	0.72788		117.57 ± 14.3	54.25 ± 31.76	27.96 ± 31.99				47.56 ± 11.95	53.87 ± 30.79	83.59 ± 29.28			Vitamin K (mcg)		206.91 ± 12.21	104.65 ± 9.15	70.71 ± 9.25	136.2	0.658257		125.69 ± 9.43	80.23 ± 7.1	65.91 ± 7.37				48.34 ± 8.33	79.61 ± 5.36	117.96 ± 7.51
Folic Acid (mcg)		382.82 ± 16.47	266.21 ± 12.38	200.79 ± 13.16	182.03	0.475498		308.25 ± 17.56	228.21 ± 12.29	162.31 ± 11.84	145.94	0.473447		322.34 ± 18.36	223.54 ± 12.72	151.88 ± 11.94			Folic Acid (mcg)		272.19 ± 12.97	210.48 ± 9.59	164.1 ± 9.66	108.09	0.397112		259.58 ± 11.96	183.18 ± 8.97	132.62 ± 8.28	126.96	0.489098		256.1 ± 10.69	178.14 ± 7.87	129.82 ± 7.52
Folate,DFE (mcg)		974.74 ± 29.18	699.1 ± 23.34	524.32 ± 24.91	450.42	0.462092		798.07 ± 30.34	594.57 ± 22.01	436.43 ± 21.86	361.64	0.453143		743.53 ± 31.81	586.09 ± 23.51	482.5 ± 21.74			Folate,DFE (mcg)		742.41 ± 23.08	551.06 ± 16.37	416.94 ± 17.07	325.47	0.438397		650.25 ± 21.66	472.5 ± 16.54	351.26 ± 15.59	298.99	0.459808		573.07 ± 19.76	463.05 ± 14.25	394.79 ± 14.78
Fiber (gm)		21.02 ± 0.79	16.86 ± 0.51	11.3 ± 0.62	9.72	0.462417		19.17 ± 0.77	13.36 ± 0.62	9.36 ± 0.67	9.81	0.511737		13.51 ± 0.71	13.53 ± 0.53	13.59 ± 0.65			Fiber (gm)		19.08 ± 0.58	14.32 ± 0.38	10.31 ± 0.42	8.77	0.459644		16.59 ± 0.59	12.04 ± 0.47	8.62 ± 0.49	7.97	0.48041		11.35 ± 0.51	12.1 ± 0.31	11.83 ± 0.44
Total Saturated Fat (gm)		40.51 ± 1.2	38.37 ± 0.73	30.57 ± 0.83				21.55 ± 0.85	33.05 ± 0.49	44.48 ± 0.69	-22.93	-1.06404		36.02 ± 1.16	33.7 ± 0.78	31.66 ± 0.79			Total Saturated Fat (gm)		32.21 ± 1.1	30.06 ± 0.73	25.46 ± 0.84				17.42 ± 0.66	25.71 ± 0.35	35.64 ± 0.62	-18.22	-1.04592		29.1 ± 0.8	27.31 ± 0.57	25.53 ± 0.67
SFA16:0 (gm)		21.73 ± 0.63	20.97 ± 0.38	17.09 ± 0.43				12.67 ± 0.46	18.39 ± 0.26	23.84 ± 0.37	-11.17	-0.88161		18.59 ± 0.6	18.6 ± 0.4	18.76 ± 0.42			SFA16:0 (gm)		17.05 ± 0.57	16.15 ± 0.37	13.86 ± 0.43				10.03 ± 0.35	14.12 ± 0.19	18.6 ± 0.31	-8.57	-0.854437		14.63 ± 0.41	14.72 ± 0.28	14.78 ± 0.34
SFA18:0 (gm)		9.67 ± 0.31	9.62 ± 0.19	8.09 ± 0.23				5.61 ± 0.22	8.64 ± 0.13	11.28 ± 0.18	-5.67	-1.0107		8.86 ± 0.3	8.71 ± 0.19	8.55 ± 0.22			SFA18:0 (gm)		7.56 ± 0.26	7.47 ± 0.16	6.7 ± 0.19				4.59 ± 0.17	6.75 ± 0.09	8.85 ± 0.14	-4.26	-0.928105		7.1 ± 0.2	7.05 ± 0.13	6.82 ± 0.16
MFA16:1 (gm)		2.06 ± 0.08	1.98 ± 0.04	1.7 ± 0.06				1.23 ± 0.05	1.76 ± 0.03	2.37 ± 0.05	-1.14	-0.926829		1.68 ± 0.07	1.8 ± 0.04	1.95 ± 0.05			MFA16:1 (gm)		1.62 ± 0.06	1.48 ± 0.04	1.3 ± 0.04				0.95 ± 0.04	1.3 ± 0.02	1.74 ± 0.04	-0.79	-0.831579		1.28 ± 0.04	1.36 ± 0.03	1.45 ± 0.04
Total Fat (gm)		114.08 ± 3.29	111.88 ± 1.92	94.07 ± 2.34				75.27 ± 2.39	101.31 ± 1.43	121.63 ± 1.82	-46.36	-0.615916		90.62 ± 2.91	99.69 ± 1.91	112.45 ± 2.18	-21.83	-0.240896	Total Fat (gm)		92.87 ± 2.88	89.31 ± 1.93	79.5 ± 2.21				62.66 ± 1.93	81.56 ± 1.16	98.31 ± 1.58	-35.65	-0.568944		73.53 ± 1.97	81.83 ± 1.3	92.48 ± 1.68	-18.95	-0.257718
SFA14:0 (gm)		3.84 ± 0.14	3.32 ± 0.09	2.3 ± 0.09				1.37 ± 0.1	2.55 ± 0.06	4.06 ± 0.09	-2.69	-1.9635		3.65 ± 0.13	2.75 ± 0.09	1.84 ± 0.09	1.81	0.49589	SFA14:0 (gm)		3.1 ± 0.13	2.65 ± 0.09	1.98 ± 0.1				1.1 ± 0.08	1.98 ± 0.04	3.35 ± 0.09	-2.25	-2.04545		3.02 ± 0.1	2.27 ± 0.07	1.56 ± 0.08	1.46	0.483444
Total Monounsat Fat (gm)		40.66 ± 1.32	40.49 ± 0.77	35.4 ± 0.96				28.09 ± 0.95	37.52 ± 0.62	44.73 ± 0.79	-16.64	-0.592382		31.99 ± 1.08	36.89 ± 0.71	42.9 ± 0.9	-10.91	-0.341044	Total Monounsat Fat (gm)		33.05 ± 1.07	32.04 ± 0.71	29.44 ± 0.81				23.19 ± 0.74	30.09 ± 0.42	35.32 ± 0.6	-12.13	-0.52307		25.61 ± 0.71	30 ± 0.45	34.69 ± 0.62	-9.08	-0.354549
SFA10:0 (gm)		0.79 ± 0.03	0.64 ± 0.02	0.39 ± 0.02				0.21 ± 0.02	0.45 ± 0.01	0.77 ± 0.02	-0.56	-2.66667		0.73 ± 0.03	0.49 ± 0.02	0.27 ± 0.02	0.46	0.630137	SFA10:0 (gm)		0.68 ± 0.03	0.53 ± 0.02	0.36 ± 0.02				0.18 ± 0.02	0.36 ± 0.01	0.69 ± 0.02	-0.51	-2.83333		0.63 ± 0.02	0.44 ± 0.02	0.25 ± 0.02	0.38	0.603175
MFA18:1 (gm)		37.11 ± 1.25	37.13 ± 0.72	32.68 ± 0.91				26.07 ± 0.91	34.59 ± 0.59	40.91 ± 0.75	-14.84	-0.569237		29.25 ± 1.02	33.92 ± 0.66	39.72 ± 0.86	-10.47	-0.357949	MFA18:1 (gm)		30.27 ± 0.99	29.5 ± 0.66	27.22 ± 0.77				21.48 ± 0.7	27.86 ± 0.4	32.38 ± 0.56	-10.9	-0.507449		23.45 ± 0.66	27.7 ± 0.43	32.14 ± 0.57	-8.69	-0.370576
SFA6:0 (gm)		0.53 ± 0.02	0.44 ± 0.02	0.26 ± 0.01				0.14 ± 0.02	0.3 ± 0.01	0.53 ± 0.02	-0.39	-2.78571		0.51 ± 0.02	0.33 ± 0.02	0.17 ± 0.02	0.34	0.666667	SFA6:0 (gm)		0.43 ± 0.02	0.34 ± 0.02	0.22 ± 0.02				0.09 ± 0.01	0.22 ± 0.01	0.45 ± 0.02	-0.36	-4		0.41 ± 0.02	0.27 ± 0.01	0.15 ± 0.01	0.26	0.634146
SFA4:0 (gm)		0.96 ± 0.04	0.8 ± 0.03	0.49 ± 0.02				0.27 ± 0.03	0.57 ± 0.02	0.97 ± 0.03	-0.7	-2.59259		0.94 ± 0.04	0.61 ± 0.03	0.34 ± 0.03	0.6	0.638298	SFA4:0 (gm)		0.78 ± 0.04	0.62 ± 0.03	0.42 ± 0.03				0.18 ± 0.03	0.42 ± 0.01	0.81 ± 0.03	-0.63	-3.5		0.77 ± 0.03	0.5 ± 0.02	0.27 ± 0.03	0.5	0.649351
SFA8:0 (gm)		0.43 ± 0.02	0.34 ± 0.02	0.22 ± 0.02				0.12 ± 0.01	0.25 ± 0.01	0.42 ± 0.01	-0.3	-2.5		0.42 ± 0.02	0.26 ± 0.01	0.14 ± 0.01	0.28	0.666667	SFA8:0 (gm)		0.36 ± 0.02	0.3 ± 0.01	0.21 ± 0.01				0.11 ± 0.01	0.21 ± 0.01	0.38 ± 0.01	-0.27	-2.45455		0.36 ± 0.01	0.25 ± 0.01	0.14 ± 0.01	0.22	0.611111
Carbohydrates (gm)		326.25 ± 9.35	342.42 ± 5.56	351.15 ± 7.45				384.07 ± 9.38	355.06 ± 5.51	305.63 ± 6.3	78.44	0.204234		387.76 ± 9.32	350.74 ± 5.62	308.22 ± 6.23	79.54	0.205127	Carbohydrates (gm)		253.97 ± 5.81	265.2 ± 4.01	290.72 ± 5.13				317.43 ± 6.54	286.91 ± 4.26	249.3 ± 4.86	68.13	0.21463		310.43 ± 6.24	284.51 ± 4.05	253.9 ± 4.78	56.53	0.182102
SFA12:0 (gm)		1.19 ± 0.09	0.94 ± 0.07	0.67 ± 0.07				0.36 ± 0.07	0.73 ± 0.03	1.2 ± 0.06	-0.84	-2.33333		1.19 ± 0.07	0.79 ± 0.06	0.41 ± 0.05	0.78	0.655462	SFA12:0 (gm)		1.13 ± 0.06	1 ± 0.04	0.81 ± 0.05				0.51 ± 0.05	0.78 ± 0.03	1.29 ± 0.05	-0.78	-1.52941		1.28 ± 0.06	0.88 ± 0.05	0.59 ± 0.05	0.69	0.539062
Total Polyunsat Fat (gm)		22.78 ± 0.87	23 ± 0.52	19.76 ± 0.61				18.61 ± 0.73	21.82 ± 0.39	21.69 ± 0.49				14.27 ± 0.65	20.15 ± 0.36	28.21 ± 0.51	-13.94	-0.976875	Total Polyunsat Fat (gm)		19.46 ± 0.78	19.42 ± 0.48	17.63 ± 0.58				16.07 ± 0.63	18.61 ± 0.45	19.07 ± 0.49				12.09 ± 0.58	17.29 ± 0.27	24.49 ± 0.43	-12.4	-1.02564
PFA18:2 (gm)		19.78 ± 0.79	20.16 ± 0.48	17.51 ± 0.56				16.3 ± 0.64	19.33 ± 0.34	19.06 ± 0.43				12.41 ± 0.58	17.86 ± 0.33	24.89 ± 0.46	-12.48	-1.00564	PFA18:2 (gm)		16.9 ± 0.7	17.13 ± 0.43	15.67 ± 0.52				14.25 ± 0.55	16.52 ± 0.4	16.84 ± 0.44				10.71 ± 0.51	15.36 ± 0.25	21.64 ± 0.38	-10.93	-1.02054
MFA20:1 (gm)		0.39 ± 0.02	0.37 ± 0.01	0.32 ± 0.01				0.27 ± 0.02	0.35 ± 0.01	0.39 ± 0.01				0.21 ± 0.02	0.32 ± 0.01	0.49 ± 0.02	-0.28	-1.33333	MFA20:1 (gm)		0.32 ± 0.02	0.3 ± 0.01	0.26 ± 0.01				0.23 ± 0.01	0.28 ± 0.01	0.3 ± 0.01				0.17 ± 0.01	0.25 ± 0.01	0.39 ± 0.01	-0.22	-1.29412
PFA20:4 (gm)		0.27 ± 0.01	0.24 ± 0.01	0.19 ± 0.01				0.17 ± 0.01	0.21 ± 0.01	0.25 ± 0.01				0.14 ± 0.01	0.2 ± 0	0.29 ± 0.01	-0.15	-1.07143	PFA20:4 (gm)		0.2 ± 0.01	0.17 ± 0.01	0.14 ± 0.01				0.12 ± 0.01	0.15 ± 0	0.17 ± 0.01				0.09 ± 0.01	0.14 ± 0	0.2 ± 0	-0.11	-1.22222
PFA22:6 (gm)		0.15 ± 0.01	0.09 ± 0.01	0.07 ± 0.01				0.1 ± 0.01	0.07 ± 0.01	0.07 ± 0.01				0.02 ± 0.01	0.05 ± 0	0.17 ± 0.01	-0.15	-7.5	PFA22:6 (gm)		0.15 ± 0.02	0.07 ± 0.01	0.06 ± 0.01				0.08 ± 0.01	0.06 ± 0.01	0.05 ± 0.01				0.01 ± 0.01	0.04 ± 0	0.14 ± 0.01	-0.13	-13
PFA18:3 (gm)		2.02 ± 0.08	1.98 ± 0.05	1.57 ± 0.06				1.52 ± 0.07	1.78 ± 0.04	1.83 ± 0.05				1.25 ± 0.07	1.65 ± 0.04	2.28 ± 0.06	-1.03	-0.824	PFA18:3 (gm)		1.8 ± 0.09	1.68 ± 0.06	1.46 ± 0.07				1.33 ± 0.07	1.56 ± 0.05	1.66 ± 0.05				1.05 ± 0.07	1.44 ± 0.03	2.07 ± 0.06	-1.02	-0.971429
PFA22:5 (gm)		0.04 ± 0	0.03 ± 0	0.03 ± 0				0.03 ± 0	0.03 ± 0	0.03 ± 0				0.01 ± 0	0.03 ± 0	0.05 ± 0	-0.04	-4	PFA22:5 (gm)		0.04 ± 0	0.03 ± 0	0.02 ± 0				0.02 ± 0	0.02 ± 0	0.02 ± 0				0.01 ± 0	0.02 ± 0	0.04 ± 0	-0.03	-3
PFA20:5 (gm)		0.08 ± 0.01	0.04 ± 0.01	0.03 ± 0.01				0.05 ± 0.01	0.03 ± 0.01	0.03 ± 0.01				0 ± 0.01	0.02 ± 0	0.08 ± 0.01	-0.08	NA	PFA20:5 (gm)		0.08 ± 0.01	0.04 ± 0.01	0.03 ± 0.01				0.04 ± 0.01	0.03 ± 0.01	0.02 ± 0.01				0 ± 0.01	0.02 ± 0	0.07 ± 0.01	-0.07	NA
Sugar (gm)		137.12 ± 5.88	151.06 ± 3.3	182.35 ± 4.36				184 ± 5.55	174.69 ± 3.16	150.11 ± 3.56				203.39 ± 6.09	170.59 ± 3.58	139.63 ± 3.95	63.76	0.313486	Sugar (gm)		110.13 ± 3.87	117.82 ± 2.3	155.97 ± 3.3				160.34 ± 5.29	143.57 ± 3.23	127.41 ± 3.66				167.07 ± 4.81	142.61 ± 3.21	121.08 ± 3.15	45.99	0.275274
Total Folate (mcg)		706.61 ± 18.92	512.67 ± 15.63	383.69 ± 16.69				582.14 ± 19.12	434.76 ± 14.76	322.76 ± 14.8				517.77 ± 19.65	429.58 ± 15.37	376.05 ± 14.69			Total Folate (mcg)		551.98 ± 14.81	403.84 ± 10.19	302.08 ± 10.95				468.55 ± 14.02	344.38 ± 10.71	258.42 ± 10.39				393.98 ± 12.96	338.38 ± 9.05	303.91 ± 10.08
Cholesterol (mg)		484.41 ± 19.45	416.77 ± 13.52	306.36 ± 13.73				248.72 ± 12.46	340.53 ± 8.42	449.77 ± 13.11				273.16 ± 13.35	340.14 ± 10.74	433.32 ± 12.98			Cholesterol (mg)		357.82 ± 13.67	299.44 ± 9.18	230.33 ± 9.61				174.47 ± 11.43	248.92 ± 5.87	318.82 ± 8.81				195.08 ± 11.38	251.56 ± 5.82	310.52 ± 8.55
MFA22:1 (gm)		0.05 ± 0.01	0.04 ± 0.01	0.03 ± 0.01				0.03 ± 0.01	0.04 ± 0.01	0.04 ± 0.01				0.02 ± 0.01	0.03 ± 0	0.06 ± 0.01			MFA22:1 (gm)		0.04 ± 0.01	0.03 ± 0	0.03 ± 0				0.03 ± 0.01	0.03 ± 0	0.03 ± 0				0.02 ± 0.01	0.03 ± 0	0.05 ± 0
PFA18:4 (gm)		0.03 ± 0	0.02 ± 0	0.02 ± 0				0.02 ± 0	0.02 ± 0	0.02 ± 0				0.02 ± 0	0.02 ± 0	0.03 ± 0			PFA18:4 (gm)		0.02 ± 0	0.02 ± 0	0.01 ± 0				0.01 ± 0	0.01 ± 0	0.02 ± 0				0.01 ± 0	0.01 ± 0	0.02 ± 0
Sodium (mg)		5584.27 ± 130.3	5077.17 ± 82.74	4091.95 ± 97.68				4208.1 ± 126.54	4528.87 ± 69.34	4641.04 ± 99.36				4262.58 ± 136.63	4508.42 ± 82.03	4652 ± 99.29			Sodium (mg)		4131.13 ± 82.14	3785.6 ± 60.82	3240.49 ± 70.11				3313.91 ± 73.97	3469.4 ± 59.48	3482.1 ± 63.07				3182.01 ± 76.72	3476.27 ± 52.75	3603.97 ± 67.6
Alcohol (gm)		6.45 ± 1.72	12.6 ± 0.89	25.7 ± 1.82				27.45 ± 2.3	20.25 ± 1.39	15.17 ± 1.56				17.79 ± 2.01	20.14 ± 1.17	23.18 ± 1.57			Alcohol (gm)		2.43 ± 1.05	4.66 ± 0.54	9.75 ± 1.15				9.17 ± 1.31	8.04 ± 0.76	6.7 ± 1.03				6.44 ± 1.16	8.02 ± 0.7	8.67 ± 0.73
Niacin (mg)		45.2 ± 1.2	37.74 ± 0.68	32.47 ± 1.04				39.71 ± 1.34	34.83 ± 0.78	30.18 ± 0.97				33.09 ± 1.25	34.16 ± 0.81	36.6 ± 0.91			Niacin (mg)		31.52 ± 0.65	26.19 ± 0.47	21.46 ± 0.56				27.27 ± 0.68	23.67 ± 0.53	20.12 ± 0.55				22.14 ± 0.61	23.04 ± 0.47	24.42 ± 0.51
Alpha-carotene (mcg)		654.29 ± 102.78	259.11 ± 135.52	96.52 ± 124.88				552.03 ± 93.16	99.33 ± 141.31	-35.77 ± 140.78				162.36 ± 74.63	159.05 ± 121.4	172.65 ± 126.09			Alpha-carotene (mcg)		590.97 ± 58.63	297.13 ± 47.49	76 ± 41.84				435.97 ± 59.62	145.18 ± 43.15	21.49 ± 43.26				28.58 ± 45.14	179.93 ± 34.69	233.6 ± 41.97
Beta-crypt (mcg)		145.97 ± 19.35	113.25 ± 11.36	71.68 ± 13.3				154.71 ± 15.57	80.7 ± 11.9	48.76 ± 12.98				88.73 ± 16.59	93.26 ± 10.41	81.23 ± 10.7			Beta-crypt (mcg)		94.17 ± 13.96	59.7 ± 8.36	25.54 ± 8.4				106.23 ± 11.82	36.93 ± 8.25	0.55 ± 8.53				34.22 ± 11.34	41.96 ± 7.13	36.8 ± 8.43
Vitamin C (mg)		142.49 ± 6.91	107.46 ± 5.36	88.38 ± 6.73				148.14 ± 7.19	93.53 ± 5.83	59.32 ± 5.54				99.77 ± 6.38	97.73 ± 5.27	90.96 ± 5.68			Vitamin C (mg)		120.73 ± 5.16	82.31 ± 3.05	64.28 ± 3.63				111.82 ± 5.11	71.46 ± 3.68	46.58 ± 3.59				72.19 ± 4.87	70.42 ± 3.64	71.76 ± 3.66
Theobromine (mg)		28.38 ± 6.28	36.59 ± 4.1	28.75 ± 4.79				22.07 ± 4.84	35.2 ± 2.99	33.82 ± 4.21				39.75 ± 5.28	33.17 ± 4.45	22.97 ± 5.32			Theobromine (mg)		34.42 ± 6.01	36.16 ± 4.37	39.6 ± 5.02				28.99 ± 4.52	40.95 ± 3.47	39.26 ± 3.99				49.62 ± 5.19	38.27 ± 4.68	29.67 ± 4.71
Caffeine (mg)		21.75 ± 14.33	23.28 ± 10.44	34.8 ± 12.44				14.23 ± 11.34	30.9 ± 11.51	41.78 ± 12.76				35.76 ± 13.3	28.86 ± 13.1	27.37 ± 14.66			Caffeine (mg)		59.3 ± 10.16	49.64 ± 8.75	65.73 ± 9.87				42.13 ± 9.15	59.78 ± 8.38	70.55 ± 9.5				70.21 ± 10.59	53.43 ± 10.02	60.99 ± 9.09
Lycopene (mcg)		9001.21 ± 802.18	8599.95 ± 567.68	6231.2 ± 568.66				9032.83 ± 841.36	7174.77 ± 632.94	5698.81 ± 685.37				7365.07 ± 781.39	7650.86 ± 586.21	6324.55 ± 626.13			Lycopene (mcg)		7113.63 ± 579.26	6170.01 ± 496.65	4066.41 ± 423.14				7013.5 ± 639.64	4887.43 ± 507.71	3500.04 ± 554.17				4573.85 ± 559.76	5273.41 ± 390.74	4472.12 ± 422.39
Calories (kcal)		2928.24 ± 70.16	2939.8 ± 38.9	2801.37 ± 51.23				2794.08 ± 59.2	2884.18 ± 37.11	2858.87 ± 42.51				2877.4 ± 65.44	2844.81 ± 38.2	2855.17 ± 42.86			Calories (kcal)		2249.63 ± 47.83	2224.72 ± 32.82	2199.86 ± 41.61				2161.69 ± 42.84	2219.33 ± 27.28	2220.11 ± 34.51				2202.96 ± 40.82	2211.28 ± 28.15	2211.27 ± 33.95
PFA-poly unsaturated fatty acid, MFA- mono unsaturated fatty acid; SFA saturated fatty acid

## Sheet: Supplementary Table 3
Supplementary Data
Table S3. Dietary Pattern association with lipid levels stratified by gender. Results are given separately for each quartile relative to Q1.
		Male											Female
		Q2			Q3			Q4				Q2			Q3			Q4
		estimate	lower CI	upper CI	estimate	lower CI	upper CI	estimate	lower CI	upper CI	Padditive	estimate	lower CI	upper CI	estimate	lower CI	upper CI	estimate	lower CI	upper CI	Padditive	Pinteraction
HDL	PC1	0.0389689	-1.17726	1.25519	-0.165824	-1.60458	1.27293	0.0932635	-1.39323	1.57976	0.98618	-0.218131	-2.04297	1.6067	-1.77169	-3.52387	-0.0195058	-3.26805	-5.18442	-1.35168	0.000429495	1.41866e-06
	PC2	0.0125034	-1.2645	1.28951	-0.0943107	-1.42352	1.2349	-0.782906	-1.84522	0.279406	0.190149	-0.575639	-2.30213	1.15085	0.531025	-1.1099	2.17195	-0.356987	-2.01594	1.30196	0.988672	0.799422
	PC3	2.33566	0.869172	3.80216	1.52447	0.276304	2.77263	2.91538	1.62047	4.2103	0.000166991	1.09487	-0.62025	2.80999	1.05798	-0.5789	2.69486	1.87891	0.283854	3.47396	0.0403301	0.616116
TG	PC1	0.100873	-7.55107	7.75281	9.63071	1.44906	17.8124	9.12699	1.39351	16.8605	0.00439965	0.0345863	-6.62705	6.69622	8.38671	1.89503	14.8784	13.5353	5.96368	21.1068	0.000124446	0.942163
	PC2	-1.64769	-8.11034	4.81495	-1.46722	-8.52777	5.59334	2.18286	-5.73408	10.0998	0.627492	1.07116	-5.85489	7.9972	-1.34757	-8.78704	6.0919	-6.63716	-13.2046	-0.0697096	0.029104	0.103925
	PC3	-5.40621	-15.6429	4.83048	-11.2014	-19.9714	-2.43148	-13.15	-20.7676	-5.53243	0.000153147	-6.61805	-13.6011	0.365045	-5.40312	-11.6548	0.848579	-13.3758	-19.5635	-7.18815	0.00021215	0.409351
LDL	PC1	2.10901	-2.01662	6.23464	2.77293	-1.80215	7.34802	3.69231	-1.10048	8.4851	0.140433	-1.6798	-5.64159	2.28199	-1.69504	-5.35725	1.96718	0.663822	-3.78171	5.10935	0.861465	0.0375477
	PC2	0.254791	-4.2247	4.73428	2.76688	-0.908024	6.44178	3.74078	-0.566932	8.04849	0.0367621	0.11026	-3.8713	4.09182	3.43164	-0.662312	7.5256	3.30169	-0.597558	7.20094	0.0385893	0.759302
	PC3	1.26801	-2.61515	5.15116	1.69939	-2.22982	5.62861	2.48482	-1.39036	6.36	0.238155	-1.98438	-5.44776	1.47899	-2.62613	-5.73712	0.484856	-2.62388	-6.72913	1.48137	0.19122	0.207682
TC:HDL	PC1	0.284966	0.0723781	0.0673099	0.0465875	0.14534	0.072081	0.0408874	0.17085	0.0824198	0.0266638	0.624157	-0.0292272	0.0594568	0.178682	0.0832207	0.0614248	0.000227805	0.240534	0.0627619	0.000126797	0.456148
	PC2	0.964792	-0.00306715	0.0693025	0.521167	0.0432565	0.0671748	0.0544065	0.136901	0.0702895	0.0382417	0.570727	0.035123	0.061732	0.444921	0.0455877	0.0594282	0.291165	0.0597155	0.0562571	0.289573	0.413635
	PC3	0.426256	-0.0622953	0.077962	0.278332	-0.0768845	0.0705158	0.0659613	-0.115746	0.0622246	0.063945	0.0401667	-0.115422	0.0554768	0.0732407	-0.105181	0.0580668	0.0101347	-0.168049	0.0640506	0.0205648	0.848911

## Sheet: Supplementary Table 4
Supplementary Data
Table S4. Correlation of lipid levels with PC quartiles. The full anaysis is shown as well as analyses subset to Caucasian only and those not taking lipid meds.
	Male						Female
	full analysis		Caucasian only		not taking lipid meds		full analysis		subset analysis		not taking lipid meds
	Padditive	estimate	Padditive	estimate	Padditive	estimate	Padditive	estimate	Padditive	estimate	Padditive	estimate
HDL
Q2	0.98618	-	0.341086	-	0.648648	-	0.000429495	-1.11344	0.00395813	-1.14708	0.000238666	-1.21529
Q3	0.190149	-	0.25857	-	0.0771212	-	0.988672	-	0.965603	-	0.513037	-
Q4	0.000166991	0.789464	0.00130831	0.823493	1.57053e-05	0.954736	0.0403301	-	0.0219596	-	0.0413534	-
TG
Q2	0.00439965	3.75775	0.00760094	4.51416	0.0171973	3.48972	0.000124446	4.80393	0.000992738	5.06349	0.00968409	3.45695
Q3	0.627492	-	0.287167	-	0.363491	-	0.029104	-	0.0484919	-	0.0699305	-
Q4	0.000153147	-4.51235	0.00175024	-4.70054	0.000280962	-4.87906	0.00021215	-3.88197	0.00126242	-4.07158	0.00018057	-4.41956
LDL
Q2	0.140433	-	0.347894	-	0.201616	-	0.861465	-	0.901754	-	0.798804	-
Q3	0.0367621	-	0.115081	-	0.0691901	-	0.0385893	-	0.0539749	-	0.00993165	-
Q4	0.238155	-	0.499827	-	0.13019	-	0.19122	-	0.371821	-	0.114359	-
TC:HDL
Q2	0.0266638	-	0.0246206	-	0.0210934		0.000126797	0.0801911	0.000989605	0.0813636	0.00029413	0.0846021
Q3	0.0382417	-	0.0524361	-	0.019693		0.289573	-	0.273798	-	0.260688	-
Q4	0.063945	-	0.170941	-	0.0736165		0.0205648	-	0.0318065	-	0.0221813	-

## Sheet: Supplementary Table 5
Supplementary Data
Table S5. Estimates and P-values for significant associations between serum lipid level correlation with individual nutrient intake stratified by gender.
		Male (P< 0.000833)		Female (P < 0.000833)
	Nutrient	P-value	estimate	P-value	estimate	rate of increase (estimate/se female relative to male)
HDL	XCARB	6.3626e-08	-0.0241513	3.21584e-08	-0.0360809	1.02609
	XMAGN	NA	NA	1.17295e-08	0.0196526	2.45355													https://www.ahajournals.org/doi/abs/10.1161/circulationaha.105.588327
	XSUGR	1.22606e-09	-0.0294062	9.37e-13	-0.0441745	1.22224
	XTALCO	4.30511e-13	0.0859217	2.39185e-09	0.148781	0.785553
	XTATOC	NA	NA	0.000635215	0.226849	2.92243
	XTCOPP	NA	NA	0.000357322	2.53749	-2.67764
	XTFF	NA	NA	0.000188477	0.0124201	1.91524
	XTRET	3.00615e-06	-0.000921473	NA	NA	-0.1593
TG	XPFAT	6.74917e-09	-0.895061	NA	NA	0.490707
	XTATOC	1.86694e-08	-1.43352	4.01385e-09	-1.54364	1.05487
	XTP182	5.70235e-08	-0.923789	NA	NA	0.510618
	XTP183	1.18815e-06	-7.31856	NA	NA	0.433318
	XTLZ	1.96897e-06	-0.00101807	NA	NA	0.345385
	XMAGN	1.96173e-05	-0.0512226	1.61618e-05	-0.0536602	1.01108
	XFIBE	0.000197819	-0.509227	NA	NA	0.720974
	XCARB	NA	NA	4.45271e-05	0.100659	2.61101
	XM201	NA	NA	0.000663097	-20.9026	1.0203
	XSUGR	NA	NA	8.31184e-05	0.0862814	2.19698
	XTCOPP	NA	NA	0.000619646	-6.93655	-5.14923
	XTFAT	NA	NA	0.000183228	-0.279413	1.14904
LDL	XCAFF	5.01856e-05	0.014286	NA	NA	0.695189
	XM161	0.000637533	3.3464	NA	NA	-0.066155
TC:HDL	XSUGR	7.80976e-06	0.00181155	1.23144e-08	0.00235921	1.31815
	XTALCO	1.1474e-05	-0.00343487	1.0556e-07	-0.00605536	1.242
	XMAGN	NA	NA	1.29066e-06	-0.00115993	1.50324
	XTCOPP	NA	NA	6.49875e-06	-0.174649	-7.2748
	XTATOC	4.28925e-05	-0.0178506	1.81429e-05	-0.0196379	1.05236
	XCARB	NA	NA	0.000242189	0.00147476	1.25276
	XFIBE	2.17136e-05	-0.00965719	0.000425097	-0.0109413	0.817444
	XTP183	1.02068e-05	-0.111647	NA	NA	0.201551
	XPFAT	3.48043e-05	-0.0109738	NA	NA	0.173454
	XM161	8.24631e-05	0.120761	NA	NA	0.0315821
	XTP182	0.000108452	-0.0112357	NA	NA	0.173767
						both important to implications

## Sheet: Supplementary Table 6
Supplementary Data
Table S6. Significant p-value and estimate for gender and age stratified correlative analyses between individual nutrients and serum lipid levels.
		Male (P< 0.000833)		Female (P < 0.000833)		Male										Female
								<=35		36-64		>=65				<=35		36-64		>=65
	Nutrient	P-value	estimate	P-value	estimate		Nutrient	P-value	estimate	P-value	estimate	P-value	estimate	Pint	estimate	P-value	estimate	P-value	estimate	P-value	estimate	Pint	estimate
HDL	XCARB	6.3626e-08	-0.0241513	3.21584e-08	-0.0360809	HDL	XCARB	3.38766e-05	-0.0256638	0.00142374	-0.0207676	0.000318685	-0.0409868	0.680496		0.00242168	-0.0311008	2.50981e-08	-0.0454341	0.416496	-0.0115	0.717986
	XMAGN	NA	NA	1.17295e-08	0.0196526		XMAGN									0.000951833	0.0204925	2.15206e-06	0.0206849	0.0234911	0.0142932	0.724348
	XSUGR	1.22606e-09	-0.0294062	9.37e-13	-0.0441745		XSUGR	2.31957e-09	-0.0320257	0.000105815	-0.0278098	0.00510351	-0.0339686	0.817044		6.29431e-05	-0.0364507	5.98609e-11	-0.0543063	0.176963	-0.0204249	0.468993
	XTALCO	4.30511e-13	0.0859217	2.39185e-09	0.148781		XTALCO	0.000279303	0.0544631	3.64841e-09	0.0987145	1.68493e-06	0.1583	0.00135992	0.0021742	0.0202278	0.068314	1.86398e-08	0.196433	0.103176	0.112003	0.0139754	0.00284298
	XTATOC	NA	NA	0.000635215	0.226849		XTATOC									0.0420224	0.166657	0.00343594	0.290408	0.498803	0.0933618	0.773638
	XTCOPP	NA	NA	0.000357322	2.53749		XTCOPP									0.000918295	4.21033	0.0206625	1.94979	0.0470499	2.56739	0.520526
	XTFF	NA	NA	0.000188477	0.0124201		XTFF									0.00142185	0.0196938	0.00580903	0.0138025	0.454685	-0.00390951	0.0317977	-0.000338598
	XTRET	3.00615e-06	-0.000921473	NA	NA		XTRET	0.828233	-0.00026583	2.86969e-08	-0.00099788	0.351497	-0.000471731	0.43734
TG	XPFAT	6.74917e-09	-0.895061	NA	NA	TG	XPFAT	0.000336846	-0.835088	0.00203031	-0.734099	0.000149541	-1.2891	0.718788
	XTATOC	1.86694e-08	-1.43352	4.01385e-09	-1.54364		XTATOC	0.040098	-0.829115	2.68214e-06	-1.63698	6.3063e-05	-1.80341	0.0213893		3.5317e-05	-1.20161	3.54193e-06	-1.69279	0.00165765	-1.94529	0.726853
	XTP182	5.70235e-08	-0.923789	NA	NA		XTP182	0.000565252	-0.838218	0.00228315	-0.790829	0.000406522	-1.32026	0.700286
	XTP183	1.18815e-06	-7.31856	NA	NA		XTP183	0.0205359	-6.12417	0.0153133	-5.46191	4.39282e-06	-10.8487	0.389785
	XTLZ	1.96897e-06	-0.00101807	NA	NA		XTLZ	0.00648828	-0.00180844	0.000240436	-0.000872833	0.00324475	-0.00157516	0.630508
	XMAGN	1.96173e-05	-0.0512226	1.61618e-05	-0.0536602		XMAGN	0.0461711	-0.0434022	3.51834e-05	-0.0597318	0.00437423	-0.0673119	0.38517		0.00128635	-0.0438434	0.000217095	-0.0683956	0.298649	-0.0355131	0.414101
	XFIBE	0.000197819	-0.509227	NA	NA		XFIBE	0.2396	-0.376453	0.00151527	-0.5875	0.0731499	-0.482276	0.217124
	XCARB	NA	NA	4.45271e-05	0.100659		XCARB									0.0500421	0.0623481	0.000206091	0.129449	0.0117941	0.159322	0.00836417	0.00189258
	XM201	NA	NA	0.000663097	-20.9026		XM201									0.121216	-14.6474	0.00650896	-24.084	0.0192763	-24.3151	0.196098
	XSUGR	NA	NA	8.31184e-05	0.0862814		XSUGR									0.0334717	0.0600813	0.00260057	0.0986731	0.0223715	0.159863	0.0318679	0.00236504
	XTCOPP	NA	NA	0.000619646	-6.93655		XTCOPP									0.00308042	-8.09753	0.0205683	-6.9417	0.0246626	-10.0925	0.598992
	XTFAT	NA	NA	0.000183228	-0.279413		XTFAT									0.000761133	-0.266667	0.00323804	-0.316436	0.111677	-0.294995	0.0516127
LDL	XCAFF	5.01856e-05	0.014286	NA	NA	LDL	XCAFF	0.236425	-0.00971387	0.0222573	0.0107365	0.0555023	0.0140607	0.689328
	XM161	0.000637533	3.3464	NA	NA		XM161	0.0148258	3.16567	0.0282777	3.16816	0.826473	0.483664	0.0560309
TC:HDL	XSUGR	7.80976e-06	0.00181155	1.23144e-08	0.00235921	TC:HDL	XSUGR	5.95e-05	0.0023564	0.00291	0.00155502	0.00626	0.00273437	0.00668367	4.76714e-05	0.000496	0.00245897	1.25e-05	0.00245915	0.025	0.00242312	0.170622
	XTALCO	1.1474e-05	-0.00343487	1.0556e-07	-0.00605536		XTALCO	0.072	-0.00195933	0.000152	-0.00424471	2.71e-06	-0.00839177	0.0478631	-8.81192e-05	0.021	-0.00367673	6.25e-06	-0.00789903	0.093	-0.00589908	0.660242
	XMAGN	NA	NA	1.29066e-06	-0.00115993		XMAGN									1.49e-05	-0.00158511	0.000347	-0.0011899	0.15	-0.000686783	0.00690374	2.71053e-05
	XTCOPP	NA	NA	6.49875e-06	-0.174649		XTCOPP									6.96e-07	-0.303609	0.000912	-0.153859	0.055	-0.145241	0.00669311	0.0052545
	XTATOC	4.28925e-05	-0.0178506	1.81429e-05	-0.0196379		XTATOC	0.0074	-0.0129775	0.00183	-0.0194178	0.022	-0.023106	0.407178		0.00029	-0.0204599	0.00256		0.016		0.196033
	XCARB	NA	NA	0.000242189	0.00147476		XCARB									0.00531	0.00202506	0.00459	0.00158178	0.075	0.00176315	0.0152769	2.80819e-05
	XFIBE	2.17136e-05	-0.00965719	0.000425097	-0.0109413		XFIBE	0.1	-0.0087097	0.000775	-0.0107747	0.032	-0.00932859	0.891975		9.22e-05	-0.019117	0.0339	-0.00941105	0.88	-0.000767058	0.00213384	0.000421583
	XTP183	1.02068e-05	-0.111647	NA	NA		XTP183	0.00529	-0.123018	0.11	-0.0588223	0.00124	-0.142154	0.317956
	XPFAT	3.48043e-05	-0.0109738	NA	NA		XPFAT	0.000143	-0.0173246	0.28	-0.00388824	0.034	-0.01285	0.037952	0.000215945
	XM161	8.24631e-05	0.120761	NA	NA		XM161	0.053	0.11119	0.00782	0.105372	0.48	0.0497731	0.101873
	XTP182	0.000108452	-0.0112357	NA	NA		XTP182	0.000136	-0.018514	0.28	-0.00416014	0.069	-0.0121701	0.0315655	0.000248512

## Sheet: Supplementary Table 7
Supplementary Data
Table S7. P-values and estimates for correlative analysis between carbohyrate and triglyceride level stratified by quartile of SFA:carbohydrate ratio
	Male		Female
	P-value	β	P-value	β
Q1	0.655412	-0.0225068	0.604852	0.0322667
Q2	0.320544	0.0725699	0.23063	0.0634855
Q3	0.189457	0.0842127	0.136821	0.093659
Q4	0.211494	0.0516219	0.0057629	0.154162
